# Supplementary material for: Case of Mixed Infection of Toenail Caused by Candida parapsilosis and Exophiala dermatitidis and In Vitro Effectiveness of Propolis Extract on Mixed Biofilm
Source: J Fungi (Basel). 2023 May 17;9(5):581. doi: 10.3390/jof9050581 (PMC10218994; doi:10.3390/jof9050581)
Supplement: Supplementary file 1 [file jof-09-00581-s001.zip]

Archive with 1 entries (1 files):
- jof-2133003-supplementary.pdf
